# Supplementary material for: Deep HT: A deep neural network for diagnose on MR images of tumors of the hand
Source: PLoS One. 2020 Aug 14;15(8):e0237606. doi: 10.1371/journal.pone.0237606 (PMC7428075; doi:10.1371/journal.pone.0237606)
Supplement: S1 Algorithm — (TXT) [file pone.0237606.s001.txt]

S1 Algorithm. The code and related information for the algorithm used is already open source at this website: https://github.com/AllenLau9679/DeepTumor.
